# Supplementary material for: Thermophilic Exopolysaccharide Films: A Potential Device for Local Antibiotic Delivery
Source: Pharmaceutics. 2023 Feb 7;15(2):557. doi: 10.3390/pharmaceutics15020557 (PMC9960241; doi:10.3390/pharmaceutics15020557)
Supplement: Supplementary file 1 [file pharmaceutics-15-00557-s001.zip]

Archive with 1 entries (1 files):
- pharmaceutics-2124084-supplementary.pdf
